# Supplementary material for: A role for Ras in inhibiting circular foraging behavior as revealed by a new method for time and cell-specific RNAi
Source: BMC Biol. 2015 Jan 21;13:6. doi: 10.1186/s12915-015-0114-8 (PMC4321700; doi:10.1186/s12915-015-0114-8)
Supplement: Additional file 2: Table S1. — Expression of let-60 in olfactory neurons and AIY interneurons cannot rescue the CL phenotype. Fraction of animals exhibiting CL in let-60(lf) mutants and mutants in which the wild-type let-60 gene was expressed in AWC olfactory neurons and AIY interneurons. [file 12915_2015_114_MOESM2_ESM.xlsx]

## Sheet: Additional file 1 Table S1
	No rescue of CL phenotype by let-60 expression in olfactory neurons and AIY interneurons
	Genotype	Gene expression	Circular locomotion	N
	let-60(lf)	-	0.457	44
	let-60(lf)	gcy-10,ttx-3p::let-60(+)	0.44	51
