# Supplementary material for: A role for Ras in inhibiting circular foraging behavior as revealed by a new method for time and cell-specific RNAi
Source: BMC Biol. 2015 Jan 21;13:6. doi: 10.1186/s12915-015-0114-8 (PMC4321700; doi:10.1186/s12915-015-0114-8)
Supplement: Additional file 10: Table S2. — eat-4 mutants exhibiting CL. Proportion of animals exhibiting CL in let-60(lf) and eat-4(ky5) mutants. [file 12915_2015_114_MOESM10_ESM.xlsx]

## Sheet: Additional file 5 Table S2
	eat-4 mutants exhibit CL.
	Genotype	Circular locomotion	N
	let-60(lf)	0.455	45
	eat-4	0.392	51
